# Supplementary material for: The activity of a PI3K δ-sparing inhibitor, MEN1611, in non-small cell lung cancer cells with constitutive activation of the PI3K/AKT/mTOR pathway
Source: Front Oncol. 2023 Nov 14;13:1283951. doi: 10.3389/fonc.2023.1283951 (PMC10682785; doi:10.3389/fonc.2023.1283951)
Supplement: Supplementary file 7 [file Table_2.xlsx]

## Sheet: HCC827_RTV_results_wilcox.test
G. Papoff et al The activity of a PI3K δ-sparing inhibitor, MEN1611, in Non-Small Cell Lung Cancer cells with a constitutive activation of the PI3K/AKT/mTOR pathway.
Table S2
Corresponding author: giovina.ruberti@cnr.it
Supplementary Table S2. a) P-values resulted by Wilcoxon rank sum tests with Benjamini-Hochberg correction to compare MEN1611 and CTRL groups at each time point
HCC827 MEN1611-CTRL
Days	p-value	significance		significance legend
3	0.0952381	n.s.		n.s	> 0.05
5	0.031746	*		*	< 0.05
7	0.031746	*		**	< 0.01
10	0.00793651	**
12	0.015873	*
13	0.00793651	**

## Sheet: RA1_RTV_results_wilcox.test
G. Papoff et al The activity of a PI3K δ-sparing inhibitor, MEN1611, in Non-Small Cell Lung Cancer cells with a constitutive activation of the PI3K/AKT/mTOR pathway.
Table S2
Corresponding author: giovina.ruberti@cnr.it
Supplementary Table S2. b) P-values resulted by Wilcoxon rank sum tests with Benjamini-Hochberg correction to compare MEN1611 and CTRL groups at each time point
RA1 MEN1611-CTRL
Days	p-value	significance		significance legend
2.5	0.756377	n.s.		n.s	> 0.05
5	0.154582	n.s.		**	< 0.01
7	0.140752	n.s.
9.5	0.00330337	**
12	0.00395407	**
14	0.00145056	**
16.5	0.0652536	n.s.
19	0.0788932	n.s.

## Sheet: RA2_RTV_results_wilcox.test
G. Papoff et al The activity of a PI3K δ-sparing inhibitor, MEN1611, in Non-Small Cell Lung Cancer cells with a constitutive activation of the PI3K/AKT/mTOR pathway.
Table S2
Corresponding author: giovina.ruberti@cnr.it
Supplementary Table S2. c) P-values resulted by Wilcoxon rank sum tests with Benjamini-Hochberg correction to compare MEN1611 and CTRL groups at each time point
RA2 MEN1611-CTRL
Days	p-value	significance		significance legend
2	0.0822511	n.s.		n.s	> 0.05
4	0.004329	**		*	< 0.05
7	0.004329	**		**	< 0.01
9	0.004329	**
11	0.004329	**
14	0.004329	**
16	0.00952381	**
18	0.00952381	**
20	0.015873	*

## Sheet: RB1_RTV_results_wilcox.test
G. Papoff et al The activity of a PI3K δ-sparing inhibitor, MEN1611, in Non-Small Cell Lung Cancer cells with a constitutive activation of the PI3K/AKT/mTOR pathway.
Table S2
Corresponding author: giovina.ruberti@cnr.it
Supplementary Table S2. d) P-values resulted by Wilcoxon rank sum tests with Benjamini-Hochberg correction to compare MEN1611 and CTRL groups at each time point
RB1 MEN1611-CTRL
Days	p-value	significance		significance legend
3	0.234499	n.s.		n.s	> 0.05
5	0.573737	n.s.		*	< 0.05
7	0.014763	*		**	< 0.01
10	0.0018648	**
12	0.0829837	n.s.
14	0.00193259	**
17	0.0285714	*
19	0.0285714	*
21	0.0285714	*

## Sheet: HCC827_Volume_results_wilcox.t
G. Papoff et al The activity of a PI3K δ-sparing inhibitor, MEN1611, in Non-Small Cell Lung Cancer cells with a constitutive activation of the PI3K/AKT/mTOR pathway.
Table S2
Corresponding author: giovina.ruberti@cnr.it
Supplementary Table S2. e) P-values resulted by Wilcoxon rank sum tests with Benjamini-Hochberg correction to perform pair comparison of MEN1611, Gefitinib, and CTRL groups at each time point
HCC827	day.10.CTRL	day.10.Gefitinib	day.12.CTRL	day.12.Gefitinib	day.14.CTRL	day.14.Gefitinib	day.17.CTRL	day.17.Gefitinib	day.19.CTRL	day.19.Gefitinib	day.21.CTRL	day.21.Gefitinib	day.24.CTRL	day.24.Gefitinib	day.26.CTRL	day.26.Gefitinib	day.28.CTRL	day.28.Gefitinib	day.31.CTRL	day.31.Gefitinib	day.33.CTRL	day.33.Gefitinib	day.34.CTRL	day.34.Gefitinib			significance legend
Gefitinib	0.333333	NA	1	NA	1	NA	1	NA	0.420635	NA	0.547619	NA	0.0119048	NA	0.00793651	NA	0.00793651	NA	0.019451	NA	0.015873	NA	0.015873	NA			n.s	> 0.05
	n.s.	n.s.	n.s.	n.s.	n.s.	n.s.	n.s.	n.s.	n.s.	n.s.	n.s.	n.s.	*	n.s.	**	n.s.	**	n.s.	*	n.s.	*	n.s.	*	n.s.			*	< 0.05
MEN1611	0.420635	0.333333	1	1	0.833333	0.833333	1	1	0.420635	0.420635	0.547619	0.547619	0.0119048	0.031746	0.00793651	0.00793651	0.00793651	0.00793651	0.019451	0.019451	0.015873	0.015873	0.015873	0.015873			**	< 0.01
	n.s.	n.s.	n.s.	n.s.	n.s.	n.s.	n.s.	n.s.	n.s.	n.s.	n.s.	n.s.	*	*	**	**	**	**	*	*	*	*	*	*

## Sheet: RB1_Volume_results_wilcox.test
G. Papoff et al The activity of a PI3K δ-sparing inhibitor, MEN1611, in Non-Small Cell Lung Cancer cells with a constitutive activation of the PI3K/AKT/mTOR pathway.
Table S2
Corresponding author: giovina.ruberti@cnr.it
Supplementary Table S2. f) P-values resulted by Wilcoxon rank sum tests with Benjamini-Hochberg correction to perform pair comparison of MEN1611, Gefitinib, MEN1611+Gefitinib, and CTRL groups at each time point
RB1	day.5.CTRL	day.5.GEFITINIB	day.5.MEN1611	day.7.CTRL	day.7.GEFITINIB	day.7.MEN1611	day.9.CTRL	day.9.GEFITINIB	day.9.MEN1611	day.12.CTRL	day.12.GEFITINIB	day.12.MEN1611	day.14.CTRL	day.14.GEFITINIB	day.14.MEN1611	day.16.CTRL	day.16.GEFITINIB	day.16.MEN1611	day.19.CTRL	day.19.GEFITINIB	day.19.MEN1611	day.21.CTRL	day.21.GEFITINIB	day.21.MEN1611	day.23.CTRL	day.23.GEFITINIB	day.23.MEN1611	day.26.CTRL	day.26.GEFITINIB	day.26.MEN1611	day.28.CTRL	day.28.GEFITINIB	day.28.MEN1611	day.30.CTRL	day.30.GEFITINIB	day.30.MEN1611	day.33.CTRL	day.33.GEFITINIB	day.33.MEN1611	day.35.CTRL	day.35.GEFITINIB	day.35.MEN1611	day.37.CTRL	day.37.GEFITINIB	day.37.MEN1611			significance legend
GEFITINIB	0.584615	NA	NA	1	NA	NA	0.878477	NA	NA	0.157343	NA	NA	0.629371	NA	NA	0.878477	NA	NA	0.0027972	NA	NA	0.0002331	NA	NA	0.00018648	NA	NA	0.0002331	NA	NA	0.0002331	NA	NA	0.0002331	NA	NA	0.0428571	NA	NA	0.0285714	NA	NA	0.0285714	NA	NA			n.s	> 0.05
	n.s.	n.s.	n.s.	n.s.	n.s.	n.s.	n.s.	n.s.	n.s.	n.s.	n.s.	n.s.	n.s.	n.s.	n.s.	n.s.	n.s.	n.s.	**	n.s.	n.s.	***	n.s.	n.s.	***	n.s.	n.s.	***	n.s.	n.s.	***	n.s.	n.s.	***	n.s.	n.s.	*	n.s.	n.s.	*	n.s.	n.s.	*	n.s.	n.s.			*	< 0.05
MEN1611	1	0.65641	NA	1	1	NA	0.878477	0.878477	NA	0.95913	0.157343	NA	0.798446	0.798446	NA	0.878477	0.878477	NA	0.125874	0.720901	NA	0.278632	0.00839161	NA	0.00018648	0.130381	NA	0.00037296	0.014763	NA	0.00839161	0.014763	NA	0.00037296	0.95913	NA	0.0685714	0.342857	NA	0.0285714	0.0285714	NA	0.0285714	0.0285714	NA			**	< 0.01
	n.s.	n.s.	n.s.	n.s.	n.s.	n.s.	n.s.	n.s.	n.s.	n.s.	n.s.	n.s.	n.s.	n.s.	n.s.	n.s.	n.s.	n.s.	n.s.	n.s.	n.s.	n.s.	**	n.s.	***	n.s.	n.s.	***	*	n.s.	**	*	n.s.	***	n.s.	n.s.	n.s.	n.s.	n.s.	*	*	n.s.	*	*	n.s.			***	< 0.001
MEN1611+GEFITINIB	1	0.584615	1	1	1	1	0.878477	0.878477	0.878477	0.157343	0.95913	0.0885781	0.798446	0.798446	0.798446	0.878477	0.878477	0.878477	0.0004662	0.000621601	0.0004662	0.0002331	0.0002331	0.0002331	0.00018648	0.00018648	0.00018648	0.0002331	0.0002331	0.0002331	0.0002331	0.0002331	0.0002331	0.0002331	0.0002331	0.0002331	0.0428571	0.0428571	0.0428571	0.0285714	0.0285714	0.0285714	0.0285714	0.0285714	0.0285714
	n.s.	n.s.	n.s.	n.s.	n.s.	n.s.	n.s.	n.s.	n.s.	n.s.	n.s.	n.s.	n.s.	n.s.	n.s.	n.s.	n.s.	n.s.	***	***	***	***	***	***	***	***	***	***	***	***	***	***	***	***	***	***	*	*	*	*	*	*	*	*	*

## Sheet: exvivo_results_stat.test
G. Papoff et al The activity of a PI3K δ-sparing inhibitor, MEN1611, in Non-Small Cell Lung Cancer cells with a constitutive activation of the PI3K/AKT/mTOR pathway.
Table S2
Corresponding author: giovina.ruberti@cnr.it
Supplementary Table S2. g) P-values of statistical tests used to compare MEN1611, Gefitinib, MEN1611+Gefitinib, and CTRL groups in ex vivo samples
Kruskal wallis test
HCC827
Original FDR method of Benjamini and Hochberg	Mean rank diff.	Discovery?	q value	Individual P Value
CTRL vs. GEFITINIB	10	Yes	0.0016	0.0005	***	A-B
CTRL vs. MEN1611	5.5	No	0.0634	0.0423	*	A-C
GEFITINIB vs. MEN1611	-4.5	No	0.1336	0.1336	n.s.	B-C
RB1
Original FDR method of Benjamini and Hochberg	Mean rank diff.	Discovery?	q value	Individual P Value
CTRL vs. GEFITINIB	8.5	Yes	0.0347	0.0116	*	A-B
CTRL vs. MEN1611	4	No	0.2817	0.2348	n.s.	A-C
CTRL vs. GEF+MEN	11.5	Yes	0.0038	0.0006	***	A-D
GEFITINIB vs. MEN1611	-4.5	No	0.272	0.1813	n.s.	B-C
GEFITINIB vs. GEF+MEN	3	No	0.3729	0.3729	n.s.	B-D
MEN1611 vs. GEF+MEN	7.5	No	0.0518	0.0259	*	C-D
Welch's test
RA1
Table Analyzed	RA1 ex vivo 2
Column B	MEN1611
vs.	vs.
Column A	CTRL
Unpaired t test with Welch's correction
P value	0.1527	n.s.
P value summary	ns
Significantly different (P < 0.05)?	No
One- or two-tailed P value?	Two-tailed
Welch-corrected t, df	t=1.566 df=8.749
RA2
Table Analyzed	RA2 ex vivo 2
Column B	MEN1611
vs.	vs.
Column A	CTRL
Unpaired t test with Welch's correction
P value	0.1495	n.s.
P value summary	ns
Significantly different (P < 0.05)?	No
One- or two-tailed P value?	Two-tailed
Welch-corrected t, df	t=1.676 df=5.487
