# Supplementary material for: The activity of a PI3K δ-sparing inhibitor, MEN1611, in non-small cell lung cancer cells with constitutive activation of the PI3K/AKT/mTOR pathway
Source: Front Oncol. 2023 Nov 14;13:1283951. doi: 10.3389/fonc.2023.1283951 (PMC10682785; doi:10.3389/fonc.2023.1283951)
Supplement: Supplementary file 8 [file Table_3.xlsx]

## Sheet: HCC827 weight
G. Papoff et al The activity of a PI3K δ-sparing inhibitor, MEN1611, in Non-Small Cell Lung Cancer cells with a constitutive activation of the PI3K/AKT/mTOR pathway.
Corresponding author: giovina.ruberti@cnr.it
Table S3
	NSG MICE_NSCLC xenografts - HCC827
							days from injection --> 3		days from injection --> 10		days from injection --> 12		days from injection --> 14		days from injection --> 17		days from injection --> 19
		Cage	TAG	Sex	arrived		Peso e variazione peso (Δ) al:		Peso e variazione peso (Δ) al:		Peso e variazione peso (Δ) al:		Peso e variazione peso (Δ) al:		Peso e variazione peso (Δ) al:		Peso e variazione peso (Δ) al:		weight	weight and variation
					stabulation	Δ variazione peso (%)	29.ott.18 (g)	Δ variazione peso (%)	05.nov.18 (g)	Δ variazione peso (%)	07.nov.18 (g)	Δ variazione peso (%)	09.nov.18 (g)	Δ variazione peso (%)	12.nov.18 (g)	Δ variazione peso (%)	14.nov.18 (g)	Δ variazione peso (%)	T0	pT12	Δ weight (%) pT12 vs T0
		A1	T_226 (201)	F	23.8	#REF!	24.2	#REF!	23.7	#REF!	23.3	#REF!	23.4	#REF!	23.05	#REF!	22.8	#REF!	23.9
			T_202	F	24	#REF!	24.3	#REF!	24.8	#REF!	23.8	#REF!	23.6	#REF!	24.15	#REF!	23.03	#REF!	24.9
			T_227 (203)	F	22	#REF!	23.3	#REF!	22.8	#REF!	22.2	#REF!	22.8	#REF!	22.75	#REF!	22.21	#REF!	23.6
			T_204	F	20.9	#REF!	22.3	#REF!	22.7	#REF!	22.2	#REF!	22.7	#REF!	24.15	#REF!	24	#REF!	23.1
			T_228 (205)	F	23.5	#REF!	23.7	#REF!	24.8	#REF!	24.4	#REF!	23.8	#REF!	38.2	#REF!	23.76	#REF!	24.9
		A2	T_207	M	36	#REF!	37	#REF!	38	#REF!	37.8	#REF!	38.07	#REF!	37.11	#REF!	37.34	#REF!	38.8
			T_208	M	35.5	#REF!	36.6	#REF!	35.8	#REF!	36.2	#REF!	37.4	#REF!	37.11	#REF!	36.6	#REF!	37.8
	Gefitinib	B1	T_209	F	26	#REF!	28.1	#REF!	26.6	#REF!	27.1	#REF!	27.05	#REF!	26.9	#REF!	27.5	#REF!	28.5
			T_210	F	26	#REF!	25.3	#REF!	25.2	#REF!	25.6	#REF!	26	#REF!	26.6	#REF!	26.8	#REF!	26.9
			T_211	F	21.2	#REF!	21.8	#REF!	22.3	#REF!	23.4	#REF!	24.15	#REF!	23.1	#REF!	23.5	#REF!	24.2
			T_229	F	24.2	#REF!	24.5	#REF!	23.2	#REF!	23.48	#REF!	24.3	#REF!	23.8	#REF!	24.3	#REF!	24.4
		B2	T_215	M	36.6	#REF!	36.3	#REF!	37.3	#REF!	37.5	#REF!	37.37	#REF!	35.9	#REF!	36.7	#REF!	37.18
			T_216	M	33.8	#REF!	33.7	#REF!	34.2	#REF!	33.3	#REF!	34.4	#REF!	33.4	#REF!	32.8	#REF!	33.34
	MEN1611	C1
			T_218	F	23.2	#REF!	23.8	#REF!	24.7	#REF!	24.4	#REF!	25.05	#REF!	26.7	#REF!	SAC		SAC
			T_212	F	23.8	#REF!	24.8	#REF!	24.3	#REF!	24.4	#REF!	24.5	#REF!	25.1	#REF!	24	#REF!	25.4
			T_213	F	23	#REF!	23	#REF!	24	#REF!	24.3	#REF!	24.9	#REF!	24.6	#REF!	24.4	#REF!	25.05
			T_214	F	21.3	#REF!	21.3	#REF!	21.8	#REF!	21.8	#REF!	22.87	#REF!	22.5	#REF!	SAC		SAC
		C2	T_223	M	34	#REF!	34	#REF!	34	#REF!	34.1	#REF!	34.4	#REF!	34.2	#REF!	33.6	#REF!	34.2
			T_206	M	31.2	#REF!	30	#REF!	deceduto		deceduto		deceduto		deceduto		deceduto		deceduto
	CTRL	A1	T_210	F	26	#REF!	25.3	#REF!	25.2	#REF!	25.6	#REF!	26	#REF!	26.6	#REF!	26.8	#REF!	26.9	26.97	0.260223
			T_212	F	23.8	#REF!	24.8	#REF!	24.3	#REF!	24.4	#REF!	24.5	#REF!	25.1	#REF!	24	#REF!	25.4	25	-1.5748
			T_213	F	23	#REF!	23	#REF!	24	#REF!	24.3	#REF!	24.9	#REF!	24.6	#REF!	24.4	#REF!	25.05	23.7	-5.38922
			T_228	F	23.5	#REF!	23.7	#REF!	24.8	#REF!	24.4	#REF!	23.8	#REF!	28.2	#REF!	23.76	#REF!	24.9	25.91	4.05622
		A2	T_223	M	34	#REF!	34	#REF!	34	#REF!	34.1	#REF!	34.4	#REF!	34.2	#REF!	33.6	#REF!	34.2	32.97	-3.59649
			T_207	M	36	#REF!	37	#REF!	38	#REF!	37.8	#REF!	38.07	#REF!	37.11	#REF!	37.34	#REF!	38.8	36.1	-6.95876
	Gefitinib	B1	T_202	F	24	#REF!	24.3	#REF!	24.8	#REF!	23.8	#REF!	23.6	#REF!	24.15	#REF!	23.03	#REF!	24.9	24.1	-3.21285
			T_204	F	20.9	#REF!	22.3	#REF!	22.7	#REF!	22.2	#REF!	22.7	#REF!	24.15	#REF!	24	#REF!	23.1	dead
			T_211	F	21.2	#REF!	21.8	#REF!	22.3	#REF!	23.4	#REF!	24.15	#REF!	23.1	#REF!	23.5	#REF!	24.2	SAC
			T_229	F	24.2	#REF!	24.5	#REF!	23.2	#REF!	23.48	#REF!	24.3	#REF!	23.8	#REF!	24.3	#REF!	24.4	24.33	-0.286885
		B2	T_208	M	35.5	#REF!	36.6	#REF!	35.8	#REF!	36.2	#REF!	37.4	#REF!	37.11	#REF!	36.6	#REF!	37.8	35.85	-5.15873
			T_215	M	36.6	#REF!	36.3	#REF!	37.3	#REF!	37.5	#REF!	37.37	#REF!	35.9	#REF!	36.7	#REF!	37.18	35.85	-3.57719
	MEN1611	C1	T_209	F	26	#REF!	28.1	#REF!	26.6	#REF!	27.1	#REF!	27.05	#REF!	26.9	#REF!	27.5	#REF!	28.5	27.02	-5.19298
			T_217	F	24.5	#REF!	25.9	#REF!	25.2	#REF!	24.8	#REF!	25.5	#REF!	25.05	#REF!	24.6	#REF!	26.01	25.43	-2.22991
			T_226	F	23.8	#REF!	24.2	#REF!	23.7	#REF!	23.3	#REF!	23.4	#REF!	23.05	#REF!	22.8	#REF!	23.9	23.35	-2.30126
			T_227	F	22	#REF!	23.3	#REF!	22.8	#REF!	22.2	#REF!	22.8	#REF!	22.75	#REF!	22.21	#REF!	23.6	23.18	-1.77966
		C2	T_216	M	33.8	#REF!	33.7	#REF!	34.2	#REF!	33.3	#REF!	34.4	#REF!	33.4	#REF!	32.8	#REF!	33.34	33.13	-0.629874

## Sheet: RA1 weight
G. Papoff et al The activity of a PI3K δ-sparing inhibitor, MEN1611, in Non-Small Cell Lung Cancer cells with a constitutive activation of the PI3K/AKT/mTOR pathway.
Corresponding author: giovina.ruberti@cnr.it
Table S3
		NSG MICE_NSCLC xenografts - RA1																									TERZA randomizzazione
		Cage	TAG	Sex	weight	Peso e variazione peso (Δ) al:		Peso e variazione peso (Δ) al:		Peso e variazione peso (Δ) al:		Peso e variazione peso (Δ) al:		Peso e variazione peso (Δ) al:		Peso e variazione peso (Δ) al:		Peso e variazione peso (Δ) al:		Peso e variazione peso (Δ) al:		weight	Weight and variation				Peso e variazione peso (Δ) al:		Peso e variazione peso (Δ) al:		Peso e variazione peso (Δ) al:		Peso e variazione peso (Δ) al:
					stabulation	31.ott.18 (g)	Δ variazione peso (%)	05.nov.18 (g)	Δ variazione peso (%)	07.nov.18 (g)	Δ variazione peso (%)	09.nov.18 (g)	Δ variazione peso (%)	12.nov.18 (g)	Δ variazione peso (%)	14.nov.18 (g)	Δ variazione peso (%)	16.nov.18 (g)	Δ variazione peso (%)	19.nov.18 (g)	Δ variazione peso (%)	T0	pT18	Δ weight (%) pT18 vs T0			12.dic.18 (g)	Δ variazione peso (%) …. Vs T0	13.dic.18 (g)	Δ variazione peso (%)	14.dic.18 (g)	Δ variazione peso (%)	17.dic.18 (g)	Δ variazione peso (%)
	CTRL	A3	T_301	F	25.5	26.3	3.13725	26	1.96078	25.8	1.17647	25.9	1.56863	24.5	-3.92157	24.7	-3.13725	25.8	1.17647	24.5	-3.92157	25.3	25	-1.18577
			T_321	F	24.7	24.5	-0.809717	24.5	-0.809717	24.25	-1.82186	24.4	-1.21457	24.2	-2.02429	24.4	-1.21457	24.4	-1.21457	24.6	-0.404858	25.3	22.47	-11.1858
			T_327	F	23	23.9	3.91304	24.2	5.21739	23.8	3.47826	24.6	6.95652	24.1	4.78261	24	4.34783	23.8	3.47826	24.4	6.08696	24.6	23.9	-2.84553			24.3	-1.21951	24.6	0	24.6	0		-100
			T_340	F	24.9	24.3	-2.40964	24	-3.61446	23.8	-4.41767	24.5	-1.60643	24.4	-2.00803	24.7	-0.803213	24.2	-2.81124	24.6	-1.20482	25.7	24.3	-5.44747			25.8	0.389105	24.3	-5.44747		-100		-100
		A4	T_305	M	32.7	33.2	1.52905	33.2	1.52905	33.4	2.14067	33.2	1.52905	32.7	0	33.1	1.22324	33.4	2.14067	33.6	2.75229	34.09	31.8	-6.71751
			T_314	M	31.6	31.6	0	32.7	3.48101	31.5	-0.316456	33.2	5.06329	32.9	4.11392	32.8	3.79747	33.6	6.32911	34.2	8.22785	33.8	dead
			T_332	M	32.6	32.8	0.613497	33.38	2.39264	33.5	2.76074	33.8	3.68098	33.4	2.45399	33.8	3.68098	33.8	3.68098	33.1	1.53374	34.5	32.1	-6.95652
			T_337	M	31.6	32.6	3.16456	32.4	2.53165	31.6	0	31.8	0.632911	31.7	0.316456	31.3	-0.949367	32.47	2.75316	31.8	0.632911	32.6	SAC
	MEN-1611	C3	T_221	F	25	23.7	-5.2	23.4	-6.4	23.3	-6.8	23.7	-5.2	23.9	-4.4	23.3	-6.8	23.9	-4.4	24.6	-1.6	25.2	24.76	-1.74603
			T_222	F	23	23.4	1.73913	23.5	2.17391	23.3	1.30435	23.5	2.17391	24.2	5.21739	23.5	2.17391	23.7	3.04348	24.3	5.65217	24.8	24.23	-2.29839
			T_318	F	26.7	25.3	-5.24345	25.1	-5.99251	25.44	-4.7191	25.4	-4.86891	24.9	-6.74157	25.1	-5.99251	24.5	-8.2397	24.7	-7.49064	25	24.9	-0.4
			T_336	F	26.8	27.3	1.86567	27.8	3.73134	26.7	-0.373134	28.18	5.14925	27.6	2.98507	27	0.746269	27.01	0.783582	26.9	0.373134	26.4	23.8	-9.84848
		C4	T_307	M	36.1	35.6	-1.38504	36.3	0.554017	35.7	-1.10803	35.5	-1.66205	35.08	-2.82548	36.2	0.277008	36.1	0	35.9	-0.554017	36.9	34.7	-5.96206
			T_312	M	33.2	33.6	1.20482	34.8	4.81928	33.5	0.903614	32.4	-2.40964	33.7	1.50602	33.8	1.80723	34.07	2.62048	34.7	4.51807	35.2	32.64	-7.27273
			T_324	M	30.9	30.6	-0.970874	31.5	1.94175	30.9	0	30.8	-0.323625	30.07	-2.68608	30.3	-1.94175	30.9	0	30.3	-1.94175	30.6	29.8	-2.61438
			T_339	M	31.5	32.2	2.22222	32.4	2.85714	32	1.5873	33.3	5.71429	31.5	0	32.12	1.96825	33.6	6.66667	32.9	4.44444	33.2	32.3	-2.71084
						30.9	#DIV/0!	29.3	#DIV/0!	30.3	#DIV/0!	28.6	#DIV/0!	30	#DIV/0!	31.2	#DIV/0!	30.1	#DIV/0!	29.1	#DIV/0!

## Sheet: RB1 weight
G. Papoff et al The activity of a PI3K δ-sparing inhibitor, MEN1611, in Non-Small Cell Lung Cancer cells with a constitutive activation of the PI3K/AKT/mTOR pathway.
Corresponding author: giovina.ruberti@cnr.it
Table S3
		NSG MICE_NSCLC xenografts - RB1
						injection --> day 0
		Cage	TAG	Sex	weight	Peso e variazione peso (Δ) al:		weight			Weight and variation
					stabulation	07.nov.18 (g)	Δ variazione peso (%)	T0	Δ variazione peso (%)	Δ variazione peso (%)	pT18	Δ weight (%) pT18 vs T0
	CTRL	A5	T_417	F	23.9			25.1	5.02092	#REF!	26.01	8.82845
			T_436	F	24.2			23.3	-3.71901	#REF!	24.8	2.47934
			T_437	F	21.3			21.3	0	#REF!	24.5	15.0235
			T_439	F	24.6			24.3	-1.21951	#REF!	26.69	8.49593
		A6	T_422	M	33.1			33.9	2.41692	#REF!	35.27	6.55589
			T_428	M	32.9			32.2	-2.12766	#REF!	36.18	9.9696
			T_438	M	31			31.6	1.93548	#REF!	32.32	4.25806
			T_440	M	29			28.9	-0.344828	#REF!	32.5	12.069
	Gefitinib	B5	T_411	F	22.6			23.5	3.9823	#REF!	24.82	9.82301
			T_416	F	22.2			23.35	5.18018	#REF!	24.67	11.1261
			T_426	F	22.3			22.9	2.69058	#REF!	25.56	14.6188
			T_427	F	23			23.87	3.78261	#REF!	27.22	18.3478
		B6	T_405	M	30			30.2	0.666667	#REF!	31.6	5.33333
			T_413	M	30.6			31.8	3.92157	#REF!	32.65	6.69935
			T_415	M	30.5			32	4.91803	#REF!	32.6	6.88525
			T_421	M	32.2			32.8	1.86335	#REF!	34.3	6.52174
	MEN1611	C5	T_401	F	22.8			23.9	4.82456		dead
			T_402	F	23.8			23.6	-0.840336	#REF!	24.95	4.83193
			T_408	F	26.3			28.2	7.22433	#REF!	28.3	7.60456
			T_419	F	22.4			23.3	4.01786	#REF!	23.4	4.46429
		C6	T_407	M	26.3			27.4	4.18251	#REF!	28.9	9.88593
			T_414	M	28.9			30	3.80623	#REF!	29.89	3.42561
			T_420	M	34.6			34.47	-0.375723	#REF!	32.9	-4.91329
			T_430	M	31.8			31.8	0	#REF!	32.99	3.74214
	MEN1611 + Gefitinib	D5	T_400	F	26.3			26	-1.14068	#REF!	25.5	-3.04183
			T_410	F	25.7			24.9	-3.11284	#REF!	25.6	-0.389105
			T_418	F	23			23.08	0.347826	#REF!	25.06	8.95652
			T_424	F	21.2			21.6	1.88679	#REF!	23.03	8.63208
		D6	T_412	M	31.6			31.8	0.632911	#REF!	32.61	3.1962
			T_423	M	30.9			31.8	2.91262	#REF!	31.79	2.88026
			T_429	M	33.5			33.1	-1.19403	#REF!	32.97	-1.58209
			T_434	M	28.6			28.2	-1.3986	#REF!	30.25	5.76923

## Sheet: RA2 weight
G. Papoff et al The activity of a PI3K δ-sparing inhibitor, MEN1611, in Non-Small Cell Lung Cancer cells with a constitutive activation of the PI3K/AKT/mTOR pathway.
Corresponding author: giovina.ruberti@cnr.it
Table S3
		NSG MICE_NSCLC xenografts - RA2
		Cage	TAG	Sex	weight	weight	Weight and variation
					stabulation	T0	pT18	Δ weight (%) pT18 vs T0
	CTRL	A2	451	F	21	25.8	29	12.4031
			453	F	18	25.1	28.5	13.5458
		A3	701	M	13	27.1	29.5	8.85609
			713	M	21.9	29.4	26	-11.5646
	MEN1611	B2	461	F	12.3	22.9	24.5	6.9869
			454	F	18.4	23.8	26	9.2437
		B3	471	M	21.2	35.7	32.9	-7.84314
			798	M	24.8	32.2	33	2.48447
			705	M	21.2	32.4	34.5	6.48148
			714	M	22.1	28.3	dead
